# Supplementary material for: Direct Hot Solid–Liquid Extraction (DH-SLE): A High-Yield Greener Technique for Lipid Recovery from Coffee Beans
Source: Plants (Basel). 2025 Jan 11;14(2):185. doi: 10.3390/plants14020185 (PMC11768105; doi:10.3390/plants14020185)
Supplement: Supplementary file 1 [file plants-14-00185-s001.zip]

Archive with 1 entries (1 files):
- plants-3347689-supplementary.pdf
